# Supplementary material for: Pediatric Hematology–Oncology Provider Attitudes and Beliefs About the Use of Acupuncture for Their Patients
Source: Children (Basel). 2025 Jul 22;12(8):961. doi: 10.3390/children12080961 (PMC12384243; doi:10.3390/children12080961)
Supplement: Supplementary file 1 [file children-12-00961-s001.zip]

Archive with 1 entries (1 files):
- children-3746778-supplementary.pdf
